# Supplementary material for: Marine temperatures underestimated for past greenhouse climate
Source: Sci Rep. 2021 Sep 27;11:19109. doi: 10.1038/s41598-021-98528-1 (PMC8476565; doi:10.1038/s41598-021-98528-1)
Supplement: Supplementary file 2 — Supplementary Information 2. [file 41598_2021_98528_MOESM2_ESM.xlsx]

## Sheet: minor elements
sample			Ca	Mg/Ca	Sr/Ca	Mn/Ca	Fe/Ca	S/Ca	P/Ca
			wt%	mmol/mol	mmol/mol	mmol/mol	mmol/mol	mmol/mol	mmol/mol
PRW 720 amm	ammonite		35.8703	0.40561	2.68942	0.0100662	0.418169	2.29079	0.313342
PRW 720 phrag	phragmacone	dirty	12.1209	35.4107	1.58925	1.16869	300.771	500.175	7.42243
PRW 720 rost	rostrum		37.2876	7.99342	1.35568	0.00497581	0.0377229	3.06658	0.477449
PRW 720 shell	shell		37.9834	-0.0872908	2.5783	0.00512734	0.126844	1.15723	0.0426278
PRW 436 z rost	rostrum		37.421	13.2756	1.36321	0.013817	0.145319	3.98841	0.425706
PRW 234 rost	rostrum		37.9498	8.47663	1.24108	0.0102438	-0.00267689	2.96747	0.430879
PRW 529 biv	bivalve		37.1865	0.206673	2.89651	0.0134107	0.503317	0.905589	0.265232
PRW 229 biv	bivalve	dirty	19.0534	10.4123	1.18329	0.58968	541.001	1003.75	0.504337
PRW 228 rost	rostrum		38.0629	10.3957	1.22245	0.00802392	0.0394008	4.47033	0.558223
PRW 530 rost	rostrum		38.2723	5.65975	1.48049	0.0112241	0.0478233	3.96777	0.258294
PRW 392 amm	ammonite		32.9706	1.19766	2.73053	0.0511891	5.24501	9.22797	1.15997
PRW 393 phrag	phragmacone		34.4633	1.49895	4.32404	0.0688555	2.97113	6.58114	0.910642
PRW 393 rost	rostrum		41.9617	6.89522	1.27723	0.00648111	0.710413	5.26992	0.267635
PRW 393 amm	ammonite	dirty	12.4492	9.70714	2.59733	0.256356	24.2601	28.4562	1.9857
PRW 393 phrag	phragmacone	dirty	13.8862	15.5418	3.29198	0.869554	428.002	786.665	3.3372
Supplementary Table S1: Minor element data from ICP-OES for the carbonte samples analysed in this study.

## Sheet: clumped summary
ID		Replicates	d13C (VPDB)	d13C (VPDB) St.Dev	d18O (VPDB)	d18O St. Dev.	d18O (VSMOW)		D47 ‰ (CDES25)	D47 St. Dev.	D47 St. Err.	TEMP AVERAGE	SD	SE	68% CL	95% CL	Delta 18O Fluid (SMOW) Kim and O'Neil (5 - 45°C)	Delta 18O Fluid (SMOW) Daeron et al.2019 (5- 45°C(	Delta 18O Fluid (SMOW) Kele et al. 2015 (5- 95°C)	Delta 18O Fluid (SMOW) O'Neil et al. (1969) 0-500°C	Delta 18O Fluid (SMOW) Füger et al. 2018 (0-350 °C)
PRW 228 ammonite		12	2.78667	0.0721495	-3.06667	0.0583571	27.7575		0.59575	0.0356163	0.0102815	24.3704	12.0654	3.48298	3.62747	7.66598	-0.801326	-2.5423	-3.83567	-1.13602	2.31463
PRW 228 phrag	Cylindroteuthis	15	-0.147333	0.202467	-1.78733	0.552467	29.0787		0.598933	0.0374566	0.00967125	23.3733	12.5824	3.24875	3.34964	6.96788	0.27927	-1.45839	-2.78056	-0.0635748	3.40071
PRW 228 rost	Cylindroteuthis	16	2.11875	0.138558	-0.600625	0.171918	30.3019		0.601938	0.0328528	0.00821321	22.1694	10.5875	2.64688	2.7224	5.64169	1.22005	-0.51293	-1.86969	0.866438	4.34607
PRW 234 d tip of rostrum	Cylindroteuthis	14	2.47714	0.0489064	-0.375714	0.038306	30.5321		0.601429	0.0288437	0.0077088	22.2197	9.58211	2.56093	2.64794	5.53254	1.45423	-0.279414	-1.63509	1.101	4.58094
PRW 234 phrag	Cylindroteuthis	11	-0.316364	0.984427	-3.41909	1.84914	27.3955		0.587455	0.0162836	0.0049097	26.6277	5.84869	1.76345	1.84531	3.9292	-0.697407	-2.45017	-3.68239	-1.01728	2.41169
PRW 234 rost	Cylindroteuthis	13	2.01154	0.0898585	-0.706923	0.0629267	30.1908		0.579538	0.0227752	0.00631671	29.5476	7.95107	2.20523	2.28772	4.80478	2.60299	0.829616	-0.328487	2.29585	5.70826
PRW 393 ammonite		14	2.35357	0.0420216	-1.95071	0.0369293	28.9093		0.592643	0.0270307	0.00722426	25.1026	8.98308	2.40083	2.4824	5.18668	0.467287	-1.27969	-2.55469	0.137409	3.58523
PRW 393 phrag	Cylindroteuthis	11	0.604545	0.687305	-1.09273	0.633032	29.7936		0.607636	0.0160696	0.00484516	19.8757	5.22559	1.57557	1.64872	3.5106	0.248024	-1.4711	-2.89078	-0.128319	3.37136
PRW 393 rost apical	Cylindroteuthis	9	2.16444	0.0275322	-0.494444	0.0313089	30.41		0.621111	0.00988202	0.00329401	15.5399	3.0915	1.0305	1.09256	2.37634	-0.0777756	-1.7728	-3.3162	-0.509679	3.03463
PRW 393 rostum XS	Cylindroteuthis	6	2.25167	0.104788	-0.55	0.0331662	30.3567		0.584833	0.0157841	0.00644385	27.5235	5.56974	2.27384	2.50956	5.84508	2.36243	0.599718	-0.612131	2.04644	5.47728
PRW 393 spar in phrag space		11	-2.26545	0.0545	-7.55545	0.100396	23.1291		0.564545	0.0281243	0.00847979	35.2463	10.8471	3.27053	3.42236	7.28721	-3.17302	-4.96412	-5.96807	-3.46814	-0.127301
PRW 436 z phrag	Cylindroteuthis	12	-0.413333	0.346635	-3.42833	0.341854	27.3858		0.587417	0.0175758	0.0050737	26.6537	5.8892	1.70007	1.77059	3.74182	-0.701553	-2.45445	-3.68596	-1.02128	2.40743
PRW 436 z rost	Cylindroteuthis	10	0.629	0.0254755	-0.88	0.0303315	30.013		0.5962	0.0158858	0.00502354	23.6317	5.21381	1.64875	1.73534	3.72974	1.24046	-0.500224	-1.81654	0.899378	4.36441
PRW 436 z rostum next to phrag	Cylindroteuthis	11	0.142727	0.0362042	-1.09455	0.067199	29.7927		0.605182	0.0290229	0.00875074	20.98	9.34571	2.81784	2.94865	6.27853	0.478226	-1.24718	-2.63613	0.113442	3.60258
PRW 436 za spar plus phrag		11	-2.15545	0.0339421	-7.41182	0.0624963	23.2773		0.581455	0.0199789	0.00602387	28.8042	7.16968	2.16174	2.26209	4.81666	-4.2714	-6.02889	-7.19868	-4.57935	-1.18336
PRW 529 bivalve		15	1.648	0.175886	-1.02667	0.275479	29.8607		0.608667	0.0347403	0.00896991	19.9999	10.48	2.70594	2.78996	5.80365	0.339208	-1.38073	-2.79704	-0.0358093	3.46291
PRW 529 phrag		11	1.02182	0.0232841	-1.52909	0.0350207	29.3427		0.606727	0.0320145	0.00965272	20.571	10.2372	3.08662	3.22991	6.87742	-0.044312	-1.76664	-3.16633	-0.413099	3.07841
PRW 720 ammonite august 2020		14	2.51786	0.0101267	-2.06286	0.0525668	28.7943		0.607	0.0282868	0.00755996	20.3849	9.44209	2.52351	2.60924	5.4517	-0.615995	-2.33635	-3.74047	-0.986524	2.50489
PRW 720 phrag	Cylindroteuthis	10	-1.22	2.98871	-2.431	0.946989	28.415		0.5996	0.0169835	0.00537066	22.5242	5.72791	1.81132	1.90645	4.0975	-0.540357	-2.27215	-3.61669	-0.890154	2.57979
PRW 720 rost	Cylindroteuthis	13	0.928462	0.108404	-0.92	0.0524771	29.9723		0.580846	0.0281229	0.0077999	29.2711	10.2014	2.82936	2.93519	6.16465	2.33579	0.564285	-0.600846	2.02768	5.44179
PRW 720 shell		16	1.39687	0.176661	-0.414375	0.0669859	30.4925		0.5895	0.0212161	0.00530404	26.024	7.26474	1.81619	1.86801	3.87111	2.19332	0.438581	-0.813546	1.86891	5.31366
Supplementary Table S2: Summary of the clumped isotope data for the carbonates analysed in this study. Grey highlights = belmnite rostrum-phragmocone pairs; yellow highlights=altered or unreliable samples i.e. due to too few replicates or being the growth tip etc.

## Sheet: d18Osw
	Clumped Isotope data								Reconstructed δ18Osw
ID	d18O VPDB (Final)	replicates	TEMP AVERAGE	0.95	min	max	δ18O VSMOW (Final)	δ18O VPDB (Final) SD	Daeron et al., 2019	Min	max	Coplen 2007	Kim and O'Neil	min	max	Kele et al. (2015)	min	max	Anderson & Arthur (1983)	min	max	Grossman and Ku (1986)	min	max	White et al. (1999)	min	max	Takayanagi et al., 2013	Shackleton, 1974	Brand et al., 2013	O'Neil et al. 1969	Füger et al. 2018	Killingley and Newman, 1982	Leng and Marshall, 2004	Mulitza et al., 2003	Epstein et al., 1953	Hays and Grossman (1991)	Craig 1965
PRW 228 rost	-0.600625	16	22.1694	5.64169	16.5277	27.8111	30.3019	0.171918	-0.51293	-1.67037	0.602386	-0.467305	1.01982	-0.169727	2.16611	-1.86969	-3.18532	-0.601747	0.82569	-0.473662	2.03429							0.518461	0.716728	1.12297	0.866438	4.34607	-0.593895	1.16982	3.31858	0.933622	0.827084	0.613158
PRW 234 rost	-0.706923	13	29.5476	4.80478	24.7428	34.3524	30.1908	0.0629267	0.829616	-0.106938	1.73774	0.86126	2.40249	1.43991	3.33586	-0.328487	-1.39327	0.704102	2.28446	1.28081	3.23748							2.66849	2.45498	3.14418	2.29585	5.70826	0.944498	2.54457	4.70785	2.34185	2.23149	2.07042
PRW 436 z rost	-0.88	10	23.6317	3.72974	19.9019	27.3614	30.013	0.0303315	-0.500224	-1.25304	0.234449	-0.457433	1.04023	0.266524	1.79531	-1.81654	-2.67229	-0.981312	0.867503	0.0361367	1.66148							0.686255	0.802913	1.26523	0.899378	4.36441	-0.540507	1.18965	3.34071	0.965156	0.85622	0.65464
PRW 436 z rostum next to phrag	-1.09455	11	20.98	6.27853	14.7014	27.2585	29.7927	0.067199	-1.24718	-2.54764	0.000516432	-1.19926	0.27815	-1.05837	1.56048	-2.63613	-4.11426	-1.21773	0.0660456	-1.41136	1.42548							-0.339208	-0.0745571	0.286064	0.113442	3.60258	-1.36114	0.430331	2.57744	0.182442	0.0785756	-0.146203
PRW 720 rost	-0.92	13	29.2711	6.16465	23.1065	35.4358	29.9723	0.0524771	0.564285	-0.644593	1.72624	0.596433	2.13534	0.892889	3.32961	-0.600846	-1.9752	0.720376	2.01508	0.712825	3.23304							2.37087	2.17278	2.85138	2.02768	5.44179	0.671279	2.27724	4.43985	2.07431	1.96376	1.80109
PRW 228 phrag	-1.78733	15	23.3733	6.96788	16.4054	30.3411	29.0787	0.552467	-1.45839	-2.88118	-0.0990493	-1.41514										-0.494785	-1.94405	0.889895	-1.39937	-2.75507	-0.104208
PRW 234 phrag	-3.41909	11	26.6277	3.9292	22.6985	30.5569	27.3955	1.84914	-2.45017	-3.22637	-1.69348	-2.41318										-1.47619	-2.26685	-0.705385	-2.42153	-3.16109	-1.70057
PRW 393 phrag May 2020	-1.09273	11	19.8757	3.5106	16.3651	23.3863	29.7936	0.633032	-1.4711	-2.19683	-0.762034	-1.42101										-0.519971	-1.25921	0.202293	-1.37871	-2.07024	-0.703094
PRW 436 z phrag	-3.42833	12	26.6537	3.74182	22.9119	30.3955	27.3858	0.341854	-2.45445	-3.19304	-1.73353	-2.4175										-1.48038	-2.23273	-0.746021	-2.42604	-3.12977	-1.73917
PRW 529 phrag	-1.52909	11	20.571	6.87742	13.6936	27.4484	29.3427	0.0350207	-1.76664	-3.1973	-0.399524	-1.71794										-0.813293	-2.27057	0.579287	-1.68098	-3.04422	-0.378374
PRW 720 phrag	-2.431	10	22.5242	4.0975	18.4267	26.6217	28.415	0.946989	-2.27215	-3.10498	-1.46142	-2.2273										-1.31233	-2.16066	-0.486495	-2.20516	-2.99871	-1.43269
PRW 228 ammonite	-3.06667	12	24.3704	7.66598	16.7044	32.0364	27.7575	0.0583571	-2.5423	-4.09897	-1.06157	-2.50101										-1.57624	-3.16189	-0.067907	-2.4927	-3.97597	-1.0819
PRW 393 ammonite	-1.95071	14	25.1026	5.18668	19.9159	30.2893	28.9093	0.0369293	-1.27969	-2.32039	-0.273525	-1.23975										-0.309844	-1.36993	0.715072	-1.23686	-2.22848	-0.278215
PRW 720 ammonite august 2020	-2.06286	14	20.3849	5.4517	14.9332	25.8366	28.7943	0.0525668	-2.33635	-3.46579	-1.24688	-2.28731										-1.38421	-2.53467	-0.274456	-2.24894	-3.32516	-1.21088
PRW 529 bivalve	-1.02667	15	19.9999	5.80365	14.1963	25.8036	29.8607	0.275479	-1.38073	-2.58887	-0.218127	-1.33089										-0.429074	-1.65968	0.755184	-1.28954	-2.44074	-0.181784
PRW 720 shell	-0.414375	16	26.024	3.87111	22.1529	29.8951	30.4925	0.0669859	0.438581	-0.331326	1.18939	0.47683										1.4133	0.629047	2.1781	0.472902	-0.260674	1.18825
							BELEMNITE AVERAGES	calcite	-0.173286			-0.133261	1.37521			-1.45034			1.21176									1.18097	1.21457	1.73396	1.24056	4.69262	-0.175953	1.52232	3.67689	1.29948	1.19143	0.998621
								aragonite	-1.97882			-1.93535										-1.01616			-1.91863
Altered samples
PRW 393 spar in phrag space	-7.55545		35.2463	7.28721			23.1291	0.100396	-4.96412			-4.94298	-3.17302			-5.96807			-3.43875									-2.43732	-2.96888	-2.06113	-3.46814	-0.127301	-4.688	-3.20555	-1.02679	-3.41832	-3.52046	-3.65373
PRW 436 za spar plus phrag	-7.41182		28.8042	4.81666			23.2773	0.0624963	-6.02889			-5.99609	-4.2714			-7.19868			-4.5722									-4.26373	-4.43576	-3.77507	-4.57935	-1.18336	-5.92236	-4.30641	-2.1449	-4.50987	-4.62067	-4.78611
PRW 234 d	-0.375714		22.2197	5.53254			30.5321	0.038306	-0.279414			-0.233876	1.45423			-1.63509			1.06175									0.758764	0.954222	1.36239	1.101	4.58094	-0.357472	1.40508	3.55391	1.16933	1.06269	0.849211
Supplementary Table S3: Reconstructed δ18Osw using the measured δ18Ocarbonates and reconstructed clumped isopte temperatures, for the different avalable stable isotope equations.
	δ18Osw from belemnites
	calcite	aragonite	offset (average)
	Kele	Daëron	0.528479
	Kele	G&K	-0.434181
	Kele	White	0.468292
	Daëron	Daëron	1.80553
	Daëron	G&K	0.842871
	Daëron	White	1.74534
	A&A	Daëron	3.19057
	A&A	G&K	2.22791
	A&A	White	3.13039
	K&O	Daeron	3.35402
	K&O	G&K	2.39136
	K&O	White	3.29384
	Supplementary Table S4: Comparison of the reconstructed δ18Osw for aragonite and calcite using combinations of stable isotpe equations, in order to determine which aragonite-calcite pairs of equations yield the least offset between reconstructed δ18Osw
